# Supplementary material for: Escherichia coli tRNA 2-Selenouridine Synthase (SelU): Elucidation of Substrate Specificity to Understand the Role of S-Geranyl-tRNA in the Conversion of 2-Thio- into 2-Selenouridines in Bacterial tRNA
Source: Cells. 2022 May 2;11(9):1522. doi: 10.3390/cells11091522 (PMC9105526; doi:10.3390/cells11091522)
Supplement: Supplementary file 1 [file cells-11-01522-s001.zip]

Archive with 1 entries (1 files):
- cells-1698167-supplementary.pdf
